# Supplementary material for: Gluconacetobacter brunescens sp. nov., a Novel Acetic Acid Bacterium Isolated from Pear Vinegar, Producing a Water-Soluble Brown Pigment
Source: Microorganisms. 2025 Nov 18;13(11):2620. doi: 10.3390/microorganisms13112620 (PMC12654741; doi:10.3390/microorganisms13112620)
Supplement: Supplementary file 1 [file microorganisms-13-02620-s001.zip]

Archive with 1 entries (1 files):
- microorganisms-3877111-supplementary.pdf
